# Supplementary material for: Proteomic Analysis of Grape Berry Cell Cultures Reveals that Developmentally Regulated Ripening Related Processes Can Be Studied Using Cultured Cells
Source: PLoS One. 2011 Feb 17;6(2):e14708. doi: 10.1371/journal.pone.0014708 (PMC3040747; doi:10.1371/journal.pone.0014708)
Supplement: Table S2 — The densitometry values for each of the individually identified proteins supports the expression levels reported in Table S1, as well as the PCA analysis in Figure 4. (0.03 MB XLS) [file pone.0014708.s003.xls]

## Sheet: Sheet1
					Green stage							Veraison stage							Ripe stage
							late log phase							late log phase						late log phase
							1	2	3					1	2	3				1	2	3
Glucanase			gi82547239				1075	1077	1078					1191	1191	1191				1174	1172	1172
Hypo. Protein			gi225456483				1010	1008	1011					2371	2371	2365				1809	1808	1812
Unnamed protein			gi157353008				1681	1680	1683					1266	1261	1261				1359	1355	1356
Hypo. Protein			gi242042425				1033	1026	1035					1540	1541	1548				2001	2003	2000
Hypo. Protein			gi147769004				1155	1151	1153					662	668	671				1066	1066	1066
Unnamed protein			gi157335950				1538	1531	1532					1897	1895	1901				1678	1670	1671
Ankyrin kinase			gi226495939				1090	1093	1094					1311	1311	1311				1042	1042	1044
Ribosomal protein S2			gi108796848				1143	1143	1143					604	609	602				1325	1322	1321
Ferredoxin OX reductase			Q8RVZ9_WHEAT				1075	1073	1075					1268	1267	1263				3711	3714	3712
Ras related GTP binding protein			gi89257659				1699	1696	1690					1562	1562	1565				1831	1834	1830
LysM domain receptor kinase			gi163257407				1251	1252	1252					879	878	879				1358	1355	1352
TIR NBS TIR resistance protein			Q19PM3_POPTR				1727	1723	1729					1693	1693	1693				2779	2782	2777
Malate dehydrogenase			gi1561774				1136	1143	1143					2296	2296	2296				2650	2658	2651
Glutamate dehydrogenase			gi806595				1509	1502	1505					1033	1033	1027				1102	1100	1102
Table S2
Densitometry values for identified bands in Table S1 of the manuscript
