# Supplementary material for: Proteomic Analysis of Grape Berry Cell Cultures Reveals that Developmentally Regulated Ripening Related Processes Can Be Studied Using Cultured Cells
Source: PLoS One. 2011 Feb 17;6(2):e14708. doi: 10.1371/journal.pone.0014708 (PMC3040747; doi:10.1371/journal.pone.0014708)
Supplement: Table S4 — Further identification of proteins in grapevine-specific databases. (0.02 MB XLS) [file pone.0014708.s005.xls]

## Sheet: Sheet1
Name	ID	Matching Isomers	Exocarp*	Mesocarp*	Confimred in Grapevine
Beta-1,3-Glucanase	GSVIVT01035013001	1	-	-	+
Glutamate Dehydrogenase	GSVIVT01024481001	3	+	+	+
Malate Dehydrogenase	GSVIVT01016997001	2	-	-	+
Ras-related GTP binding protein	GSVIVT01013868001	4	+	+	+
ATP-dependent Clp protease	GSVIVT01008636001	1	+	+	+
TIR NBS TIR type disease resistance protein	Q19PM3_POPTR	-	-	-	-
Lys M domain containing receptor like kinase	gi:163257407	-	-	-	-
Ferredoxin NADPH Oxidoreductase	Q8RVZ9_WHEAT	-	-	-	-
Ribosomal protein S2	gi:108796848	-	-	-	-
* As Found by Lucker et al., 2009
Table S4
Further identification of proteins in grapevine-specific databases. Grapevine-specific proteome tryptic digest databases were created from both the translation of coding regions found within the Vitis vinifera genome sequence [26], as well as the EST derived protein set utilized by Lucker et al.[12]. Aldente [27] was used to compare the mass peptide fingerprints generated by MALDI-TOF to these gr…
